# Supplementary material for: High-Sensitivity Cardiac Troponin T in Patients with Severe Chronic Kidney Disease and Suspected Acute Coronary Syndrome
Source: J Clin Med. 2021 Sep 17;10(18):4216. doi: 10.3390/jcm10184216 (PMC8471888; doi:10.3390/jcm10184216)
Supplement: Supplementary file 1 [file jcm-10-04216-s001.zip]

Archive with 1 entries (1 files):
- jcm-1353999-supplementary.pdf
